# Supplementary material for: Triptycene Induced Enhancement of Membrane Gas Selectivity for Microporous Tröger's Base Polymers
Source: Adv Mater. 2014 Mar 14;26(21):3526–31. doi: 10.1002/adma.201305783 (PMC4223990; doi:10.1002/adma.201305783)
Supplement: Supplementary file 2 — Supplementary [file adma0026-3526-SD2.txt]

Copyright WILEY‐VCH Verlag GmbH & Co. KGaA, 69469 Weinheim, Germany, 2014. 
 
 
 
 
 
  
 
 
Supporting Information 
 
 
for Adv. Mater., DOI: 10.1002/adma.201305783 
 
Triptycene Induced Enhancement of Membrane Gas 
Selectivity for Microporous Tröger’s Base Polymers 
 
Mariolino Carta, Matthew Croad, Richard Malpass-Evans, 
Johannes C. Jansen,* Paola Bernardo, Gabriele Clarizia, 
Karel Friess, Marek Lanč, and Neil B. McKeown*   Submitted to  
 1 
DOI: 10.1002/adma.201305783
 
 
Triptycene induced enhancement of membrane gas selectivity for microporous 
Tröger’s base polymers 
 
By Mariolino Carta, Matthew Croad, Richard Malpass-Evans, Johannes C. Jansen*, 
Paola Bernardo, Gabriele Clarizia, Karel Friess, Marek Lanč and Neil B. McKeown* 
 
Supplemental Information 
 
1. Materials 
1.1. General methods and equipment 
Commercially available reagents were used without further purification. Anhydrous  
dichloromethane was obtained by distillation over calcium hydride under nitrogen 
atmosphere. Anhydrous N,N-dimethylformamide was bought from Aldrich. All reactions 
using air/moisture sensitive reagents were performed in oven-dried or flame-dried 
apparatus, under a nitrogen atmosphere.  TLC analysis refers to analytical thin layer 
chromatography, using aluminium-backed plates coated with Merck Kieselgel 60 GF254.  
Product spots were viewed either by the quenching of UV fluorescence, or by staining 
with a solution of Cerium Sulfate in aqueous H2SO4. Flash chromatography was 
performed on silica gel 60A (35-70 micron) chromatography grade (Fisher Scientific). 
Melting points were recorded using a Gallenkamp Melting Point Apparatus and are 
uncorrected.  Infra-red spectra were recorded in the range 4000-600 cm-1 using a Perkin-
Elmer 1600 series FTIR instrument either as a thin film or as a nujol mull between 
sodium chloride plates.  All absorptions are quoted in cm-1.  1H NMR spectra were 
recorded in the solvent stated using an Avance Bruker DPX 400 (400 MHz) or DPX 500 
(500 MHz) instruments, with 13C NMR spectra recorded at 100 MHz or 125 MHz 
respectively.  Low-resolution mass spectrometric data were determined using a Fisons 
VG Platform II quadrupole instrument using electron impact ionization (EI) unless 
otherwise stated. High-resolution mass spectrometric data were obtained in electron 
impact ionization (EI) mode unless otherwise reported, on a Waters Q-TOF micromass 
spectrometer. Low-temperature (77 K) N2 adsorption/desorption measurements of PIM    Submitted to  
 2 
powders were made using a Coulter SA3100. Samples were degassed for 800 min at 120 
°C under high vacuum prior to analysis. The TGA was performed using the device 
Thermal Analysis SDT Q600 at a heating rate of 10 °C/min from room temperature to 
1000 °C. Elemental analysis was carried out with a Carlo Erba EA1101 elemental 
analyser. Tensile tests were carried out at room temperature on a Zwick/Roell single 
column Universal Testing Machine, model Z2.5, equipped with flat grinded steel 
pneumatic clamps, a 50N load cell and a 1 µm step resolution. Specimens with an 
effective length of 30 or 40 mm and a width of 5.0 mm were tested at a deformation rate 
of 3 or 4 mm min-1, corresponding to 10 % min-1. The Young’s modulus, the tensile 
strength and the maximum deformation were determined as the average and the standard 
deviation of four samples. The thickness was determined as the average over the entire 
length, measured at 5 mm intervals, using a digital micrometer (Mitutoyo, model IP65). 
The sample weight was measured with a 5 decimals analytical balance and the 
geometrical density was determined directly from the ratio mass/volume. Mechanical 
tests were performed on the samples treated in MeOH and dried at RT.
 
 
2. Measurement of gas transport properties. 
2.1 Pure gas permeation 
Gas permeation rate measurementsof single gases were carried out at 25 °C and at a feed 
pressure of 1 bar, using a fixed-volume pressure increase instrument, described 
elsewhere.[1] 
 
Before analysis the membrane samples were carefully evacuated to remove previously 
dissolved species. The gases were tested in the following order: He, H2, N2, O2, CH4, 
CO2.  An effective membrane area of 2.14 cm
2 was used.  The pressure increase in the 
permeate volume was monitored by a pressure transducer, starting from the instant of 
exposure of the membrane to the feed gas. Permeability coefficient, P, was calculated 
from the slope of the pressure-time curve in the steady state condition: 
    Submitted to  
 3 
 (1) 
 
in which pt is the permeate pressure at time t, p0 the starting pressure, (dp/dt)0 the 
baseline slope, pf the feed pressure, R the universal gas constant, T the absolute 
temperature, A the exposed membrane area, VP the permeate volume, Vm the molar 
volume of the permeating gas at standard temperature and pressure (0 °C and 1 atm). The 
term p0 + (dp/dt)0 accounts for the starting pressure and the baseline slope and is 
normally negligible in the case ofwell evacuated defect free samples.
 
The diffusion coefficient, D, of each gas through the membrane samples was calculated 
according to the time lag method:  
 
 (2) 
 
where l is the membrane thickness and θ   is the gas time lag. Assuming the validity of 
the solution-diffusion transport mechanism, the solubility coefficient, S, was obtained 
indirectly via the equation: 
 
S = P / D (3) 
 
Separation of gas pairs in polymeric membranes is defined by the permselectivity, 
obtained as the ratio of the permeability for two gases: 
 
αx/y = Px/Py  (4) 
 
Selectivity can be decoupled into solubility-selectivity and diffusivity-selectivity 
 
αx/y = Sx/Sy × Dx/Dy  (5) 
    Submitted to  
 4 
The thickness of each membrane sample was obtained as average of at least six 
measurements by means ofa digital micrometer (Mitutoyo).
 
2.2 Sorption analysis 
Gas sorption experiments were performed gravimetrically using a self-developed sorption 
apparatus located in a temperature-controlled chamber at 25.0 ± 0.1°C. Apparatus was 
equipped with a calibrated McBain quartz spiral balance and with an automatic charge-
coupled device (CCD, Sony) camera system detection of sample-target-point position. 
The detailed experimental procedure and a buoyancy testing were described 
previously.[2,3] The sample (flat membrane or powder in aluminium basket) was appended 
on the quartz spring. The glass measuring chamber was evacuated before each 
measurement to a pressure lower than 10-3 mbar by a rotary oil pump (Trivac D4B, 
Oerlikon Leybold). A Leybold oil-mist filter eliminated (with 99.99% efficiency) 
contamination of the measuring chamber with oil vapours from the pump. The sorption 
experiments were performed at the absolute pressure ranging from 0 to 8 bar. After the 
exposure of the sample to a particular gas at a known pressure, the elongation of the 
quartz spiral was monitored by an automatic optical system until the equilibrium state 
was reached. The average error of the mass determination reached approximately 30 
micrograms. 
 
The experimental data were fitted by the dual mode sorption model which describes 
sorption of gaseous penetrants in glassy polymers [4]: 
 
 (6) 
 
where c is the sorbate concentration, p the sorbate pressure, kD is the Henry's law 
constant, CH is the Langmuir (monolayer) sorption capacity constant and b is the 
Langmuir affinity constant.  
The slope of the isotherms at low pressure defines the infinite dilution solubility, wich 
can be calculted from the dual mode parameters:   Submitted to  
 5 
  (7) 
3. IR Spectroscopic analysis 
 
Fig. SI 1.  IR spectra of a film of PIM-Trip-TB as cast and after exposure to low pressure 
(10-2 bar) for 24 h (inset below). Note the strong reduction of the intensity of peaks at 
3395 cm-1 (water) and 3640 cm-1 (OH-). 
 
 
Fig. SI 2.  IR spectra of a film of PIM-EA-TB as cast and after exposure to low pressure 
(10-2 bar) for 24 h (inset below). Note the retained intensity of peaks at 3395 cm-1 (water) 
and 3640 cm-1 (OH-) after treatment. 
 
    Submitted to  
 6 
References 
[1]  J. C. Jansen, K. Friess, E. Drioli, J. Membr. Sci. 2011, 367, 141. 
[2] Vopička, K. Friess, V. Hynek, P. Sysel, M. Zgažar, M. Šípek, K. Pilnáček,  
M. Lanč, J.C. Jansen, C.R. Mason and P.M. Budd, J. Membr. Sci., 2013, 434, 148. 
[3] K. Friess, V. Hynek, M. Šípek, W. M. Kujawski, O. Vopička, M. Zgažar and M. 
W. Kujawski, Sep. Pur. Tech., 2011, 80, 418. 
[4] W.R. Vieth and K.J. Sladek, J. Colloid Sci. 1965, 20, 1014. 
 
 
